# Supplementary material for: The Proteasome Inhibitor CEP-18770 Induces Cell Death in Medulloblastoma
Source: Pharmaceutics. 2024 May 16;16(5):672. doi: 10.3390/pharmaceutics16050672 (PMC11124782; doi:10.3390/pharmaceutics16050672)
Supplement: Supplementary file 1 [file pharmaceutics-16-00672-s001.zip]

Archive with 4 entries (4 files):
- pharmaceutics-2948648-Supplementary Figure S1.pptx
- pharmaceutics-2948648-Supplementary Figure S2.pptx
- pharmaceutics-2948648-Supplementary Figure S3.pptx
- pharmaceutics-2948648-supplementary.docx
